# Supplementary material for: The impact of creatine supplementation associated with resistance training on muscular strength and lean tissue mass in the aged: a systematic review and meta-analysis
Source: Eur Rev Aging Phys Act. 2025 Dec 13;22:26. doi: 10.1186/s11556-025-00392-9 (PMC12752335; doi:10.1186/s11556-025-00392-9)
Supplement: Supplementary file 2 — Additional file 2: Robust variance estimation. [file 11556_2025_392_MOESM2_ESM.zip]

Archive with 2 entries (2 files):
- rve_data.csv
- Robust Variance Estimation (RVE).R
