# Supplementary material for: The impact of creatine supplementation associated with resistance training on muscular strength and lean tissue mass in the aged: a systematic review and meta-analysis
Source: Eur Rev Aging Phys Act. 2025 Dec 13;22:26. doi: 10.1186/s11556-025-00392-9 (PMC12752335; doi:10.1186/s11556-025-00392-9)
Supplement: Supplementary file 2 — Additional file 2: Robust variance estimation. [file 11556_2025_392_MOESM2_ESM.zip › rve_data.csv]

study_id	es_id	subgroup	mean_cr	sd_cr	n_cr	mean_pl	sd_pl	n_pl
Amiri2023	1	upper	14.9	19.2	15	6.1	8.8	15
Bernat2019	1	upper	19	11.5	12	17.58	6.2	12
Candow2015_after	1	upper	16	13	12	2	15	12
Candow2015_before	1	upper	15	13	15	2	15	12
Johannsmeyer2016	1	upper	15.3	19.7	14	12.5	23	16
Pinto2016	1	upper	11.5	5.2	13	10.7	4.7	14
Candow2021	1	upper	11	23.3	18	22	25.7	20
Chilibeck2015	1	upper	18	13.5	15	11	13.1	18
Chilibeck2023	1	upper	10.5	10.9	86	10.8	10.1	88
Amiri2023	2	lower	16.9	32.1	15	6	14.9	15
Bernat2019	2	lower	144.5	85.6	12	83.9	48.6	12
Candow2015_after	2	lower	41	38	12	6	35	12
Candow2015_before	2	lower	37	27	15	6	35	12
Johannsmeyer2016	2	lower	21.6	27.7	14	17.5	24.1	16
Pinto2016	2	lower	54.2	25	13	71	36.1	14
Candow2021	2	lower	69	38.9	18	76	44.5	20
Chilibeck2015	2	lower	54	45.1	15	50	42.2	18
Chilibeck2023	2	lower	26.8	20.8	86	21.6	19.2	88
Candow2015_after	3	muscle_mass	3	1.9	12	0.5	2.1	12
Candow2015_before	3	muscle_mass	1.8	2	15	0.5	2.1	12
Johannsmeyer2016	3	muscle_mass	2.8	4.3	14	0.9	4.3	17
Pinto2016	3	muscle_mass	1.8	5.7	13	0.5	5.7	14
Candow2021	3	muscle_mass	-0.9	5.9	18	-1.9	7.9	20
Chilibeck2015	3	muscle_mass	-1	2.6	15	-1.3	2	18
Chilibeck2023	3	muscle_mass	2.1	5	86	1.8	4.2	88
