# Supplementary material for: The impact of creatine supplementation associated with resistance training on muscular strength and lean tissue mass in the aged: a systematic review and meta-analysis
Source: Eur Rev Aging Phys Act. 2025 Dec 13;22:26. doi: 10.1186/s11556-025-00392-9 (PMC12752335; doi:10.1186/s11556-025-00392-9)
Supplement: Supplementary file 2 — Additional file 2: Robust variance estimation. [file 11556_2025_392_MOESM2_ESM.zip › Robust Variance Estimation (RVE).R]

data <- read.csv("C:\\Users\\50429\\Desktop\\rve_data.csv")
head(data)
eff_size_results <- data %>%
  mutate(
    esc_result = pmap(list(mean_cr, sd_cr, n_cr, mean_pl, sd_pl, n_pl), 
                      ~ esc_mean_sd(grp1m = ..1, grp1sd = ..2, grp1n = ..3,
                                    grp2m = ..4, grp2sd = ..5, grp2n = ..6,
                                    es.type = "g")),
    yi = map_dbl(esc_result, ~ .$es),  
    vi = map_dbl(esc_result, ~ .$var)  
  ) %>%
  select(study_id, es_id, subgroup, yi, vi)

sum(is.na(eff_size_results))
print(eff_size_results, n = 25, na.print = "NA")
multilevel_model <- rma.mv(yi = yi, 
                           V = vi, 
                           random = ~ 1 | study_id / es_id, 
                           data = eff_size_results,
                           test = "t",
                           method = "REML")
print
summary(multilevel_model)
rve_results <- coef_test(multilevel_model, 
                         vcov = "CR2",
                         cluster = eff_size_results$study_id)
print
print(rve_results)
final_result <- data.frame(
  Estimate = 0.3271,
  SE = 0.1281,      
  CI_Lower = 0.0627,
  CI_Upper = 0.5914,
  p_value = 0.0174    
)
print
print(final_result)
